# Supplementary material for: Activity of Binary Combinations of Natural Phenolics and Synthetic Food Preservatives against Food Spoilage Yeasts
Source: Foods. 2023 Mar 22;12(6):1338. doi: 10.3390/foods12061338 (PMC10048113; doi:10.3390/foods12061338)
Supplement: Supplementary file 1 [file foods-12-01338-s001.zip]

Archive with 1 entries (1 files):
- foods-2248735-supplementary.pdf
